# Supplementary material for: Malnutrition, Functional Decline, and Institutionalization in Older Adults after Hospital Discharge Following Community-Acquired Pneumonia
Source: Nutrients. 2023 Dec 20;16(1):11. doi: 10.3390/nu16010011 (PMC10780721; doi:10.3390/nu16010011)
Supplement: Supplementary file 1 [file nutrients-16-00011-s001.zip]

Archive with 1 entries (1 files):
- nutrients-2758431-supplementary.pdf
